# Supplementary material for: The snow alga Chloromonas kaweckae sp. nov. (Volvocales, Chlorophyta) causes green surface blooms in the high tatras (Slovakia) and tolerates high irradiance
Source: J Phycol. 2023 Jan 13;59(1):236–48. doi: 10.1111/jpy.13307 (PMC10946730; doi:10.1111/jpy.13307)
Supplement: Supplementary file 7 — Table S3. List of meta‐amplicon sequencing datasets examined in this study screened for distribution hits of Chloromonas kaweckae. [file JPY-59-236-s005.xlsx]

## Sheet: Prochazkova et al. unpublished
Table S3. List of meta-amplicon sequencing datasets examined in this study, screened for distribution hits of Chloromonas kaweckae.
			Collection site			number of reads			# of reads assignable to C. kaweckae	% of identical matches	% of reads assignable to C. kaweckae/deposited reads
Reference	BioProject	Run Accession	Region	Country	Details	deposited	treated	Molecular marker
Brown et al. 2015	PRJNA231162	SRR1104197	North America	USA	Colorado & Washington	11346703	10384303	ITS-2	0	0	0
Lutz et al. 2015a	PRJEB8832	ERR792548	Northern Europe	Iceland	several places_18S	41437	-	18S rRNA	0	-	0
Lutz et al. 2015b	PRJEB11474	ERR1121456	Arctic region	Norway	green snow on Feiringbreen, Svalbard_18S	7552	-	18S rRNA	0	-	0
	PRJEB11474	ERR1121457	Arctic region	Norway	red snow on Feiringbreen, Svalbard_18S	8292	-	18S rRNA	0	-	0
Lutz et al. 2016	PRJEB10548	ERR3721900	Northern Europe	Iceland	ICE12-3_18S	5461	-	18S rRNA	0	-	0
	PRJEB10548	ERR3721902	Northern Europe	Iceland	ICE12-4_18S	1908	-	18S rRNA	0	-	0
	PRJEB10548	ERR3721904	Northern Europe	Greenland	MIT12-19_18S	5995	-	18S rRNA	0	-	0
	PRJEB10548	ERR3721906	Northern Europe	Greenland	MIT12-7_18S	5371	-	18S rRNA	0	-	0
	PRJEB10548	ERR3721908	Arctic region	Norway	SVA13-10_18S	13427	-	18S rRNA	0	-	0
	PRJEB10548	ERR3721909	Arctic region	Norway	SVA13-2_18S	6178	-	18S rRNA	0	-	0
	PRJEB10548	ERR3721911	Arctic region	Norway	SVA13-20_18S	7123	-	18S rRNA	0	-	0
	PRJEB10548	ERR3721913	Arctic region	Norway	SVA13-23_18S	5416	-	18S rRNA	0	-	0
	PRJEB10548	ERR3721915	Arctic region	Norway	SVA13-31_18S	12844	-	18S rRNA	0	-	0
	PRJEB10548	ERR3721917	Arctic region	Norway	SVA13-33_18S	7678	-	18S rRNA	0	-	0
	PRJEB10548	ERR3721919	Arctic region	Norway	SVA13-36_18S	23461	-	18S rRNA	0	-	0
	PRJEB10548	ERR3721921	Arctic region	Norway	SVA13-4_18S	6975	-	18S rRNA	0	-	0
	PRJEB10548	ERR3721923	Arctic region	Norway	SVA13-43_18S	16445	-	18S rRNA	0	-	0
	PRJEB10548	ERR3721925	Arctic region	Norway	SVA13-48_18S	6338	-	18S rRNA	0	-	0
	PRJEB10548	ERR3721927	Arctic region	Norway	SVA13-54_18S	5062	-	18S rRNA	0	-	0
	PRJEB10548	ERR3721929	Arctic region	Norway	SVA13-65_18S	7423	-	18S rRNA	0	-	0
	PRJEB10548	ERR3721931	Arctic region	Sweden	TAR13-1_18S	9621	-	18S rRNA	0	-	0
	PRJEB10548	ERR3721933	Arctic region	Sweden	TAR13-17_18S	8761	-	18S rRNA	0	-	0
	PRJEB10548	ERR3721935	Arctic region	Sweden	TAR13-21_18S	9321	-	18S rRNA	0	-	0
	PRJEB10548	ERR3721937	Arctic region	Sweden	TAR13-28_18S	9394	-	18S rRNA	0	-	0
	PRJEB10548	ERR3721940	Arctic region	Sweden	TAR13-30_18S	6485	-	18S rRNA	0	-	0
	PRJEB10548	ERR3721942	Arctic region	Sweden	TAR13-35_18S	7329	-	18S rRNA	0	-	0
	PRJEB10548	ERR3721943	Arctic region	Sweden	TAR13-39_18S	11659	-	18S rRNA	0	-	0
	PRJEB10548	ERR3721945	Arctic region	Sweden	TAR13-41_18S	7584	-	18S rRNA	0	-	0
	PRJEB10548	ERR3721947	Arctic region	Sweden	TAR13-8_18S	77659	-	18S rRNA	0	-	0
	PRJEB10548	ERR3721949	Arctic region	Sweden	TAR14-1_18S	12518	-	18S rRNA	0	-	0
	PRJEB10548	ERR3721951	Arctic region	Sweden	TAR14-10_18S	6077	-	18S rRNA	0	-	0
	PRJEB10548	ERR3721953	Arctic region	Sweden	TAR14-11_18S	4937	-	18S rRNA	0	-	0
	PRJEB10548	ERR3721955	Arctic region	Sweden	TAR14-12_18S	7447	-	18S rRNA	0	-	0
	PRJEB10548	ERR3721957	Arctic region	Sweden	TAR14-4_18S	10470	-	18S rRNA	0	-	0
	PRJEB10548	ERR3721959	Arctic region	Sweden	TAR14-5_18S	4288	-	18S rRNA	0	-	0
	PRJEB10548	ERR3721961	Arctic region	Sweden	TAR14-6_18S	7611	-	18S rRNA	0	-	0
	PRJEB10548	ERR3721963	Arctic region	Sweden	TAR14-7_18S	2053	-	18S rRNA	0	-	0
Lutz et al. 2017	PRJEB14001	ERR1422205	Arctic region	Norway & Sweden	Svalbard & Talfala_18S	684638	-	18S rRNA	0	-	0
Lutz et al. 2019	PRJEB24479	ERR2260020	Europe	Austria	Austrian Alps_WP79_18S	187527	-	18S rRNA	963	99.41-99.70	0.00513526
	PRJEB24479	ERR2260021	Europe	Austria	Austrian Alps_WP79_ITS-2	127126	-	ITS-2	0	-	0
	PRJEB24479	ERR2260022	Europe	Austria	Austrian Alps_WP99_18S	248583	-	18S rRNA	48	99.41-99.70	0.000193094
	PRJEB24479	ERR2260023	Europe	Austria	Austrian Alps_WP99_ITS	163340	-	ITS-2	0	-	0
Nakashima et al. 2021	PRJNA726817	SRR14385502	Snow in Mt. Tateyama	Japan	SAMN18962876 (6TA76 )	80185	78283	18S rRNA	1	100	1.24712e-05
	PRJNA726817	SRR14385503	Snow in Mt. Tateyama	Japan	SAMN18962875 (6TA75)	105764	31500	18S rRNA	0	0	0
	PRJNA726817	SRR14385504	Snow in Mt. Tateyama	Japan	SAMN18962874 (6TA73)	46583	10109	18S rRNA	0	0	0
	PRJNA726817	SRR14385505	Snow in Mt. Tateyama	Japan	SAMN18962873 (6TA72)	44169	11702	18S rRNA	0	0	0
	PRJNA726817	SRR14385506	Snow in Mt. Tateyama	Japan	SAMN18962872 (16TAs7F-3)	120565	105291	18S rRNA	0	0	0
	PRJNA726817	SRR14385507	Snow in Mt. Tateyama	Japan	SAMN18962908 (7TAs6-1)	59834	15664	18S rRNA	0	0	0
	PRJNA726817	SRR14385508	Snow in Mt. Tateyama	Japan	SAMN18962907 (7TAs3-3)	68990	13074	18S rRNA	0	0	0
	PRJNA726817	SRR14385509	Snow in Mt. Tateyama	Japan	SAMN18962871 (16TAs7E-5)	61341	54029	18S rRNA	298	99.5-100	0.00485809
	PRJNA726817	SRR14385510	Snow in Mt. Tateyama	Japan	SAMN18962906 (7TAs3-1)	40238	10350	18S rRNA	0	0	0
	PRJNA726817	SRR14385511	Snow in Mt. Tateyama	Japan	SAMN18962905 (7TAs2-3)	95598	27060	18S rRNA	0	0	0
	PRJNA726817	SRR14385512	Snow in Mt. Tateyama	Japan	SAMN18962904 (7TAs2-2)	49191	11881	18S rRNA	0	0	0
	PRJNA726817	SRR14385513	Snow in Mt. Tateyama	Japan	SAMN18962903 (7TAs2-1)	71880	16654	18S rRNA	0	0	0
	PRJNA726817	SRR14385514	Snow in Mt. Tateyama	Japan	SAMN18962902 (7TAs1W-3)	102904	24584	18S rRNA	0	0	0
	PRJNA726817	SRR14385515	Snow in Mt. Tateyama	Japan	SAMN18962901 (7TAs1W-2)	37545	9891	18S rRNA	0	0	0
	PRJNA726817	SRR14385516	Snow in Mt. Tateyama	Japan	SAMN18962900 (7TAs1W-1)	83697	23881	18S rRNA	0	0	0
	PRJNA726817	SRR14385517	Snow in Mt. Tateyama	Japan	SAMN18962899 (7TAs1E-6)	46776	15520	18S rRNA	0	0	0
	PRJNA726817	SRR14385518	Snow in Mt. Tateyama	Japan	SAMN18962898 (7TAs1E-5)	82126	28724	18S rRNA	0	0	0
	PRJNA726817	SRR14385519	Snow in Mt. Tateyama	Japan	SAMN18962897 (7TAs1E-4)	71747	21441	18S rRNA	1	99.5	1.39379e-05
	PRJNA726817	SRR14385520	Snow in Mt. Tateyama	Japan	SAMN18962870 (16TAs7E-1)	115612	100195	18S rRNA	73	99.5	0.000631422
	PRJNA726817	SRR14385521	Snow in Mt. Tateyama	Japan	SAMN18962896 (7TAs1E-3)	61843	16293	18S rRNA	2	99.5	3.234e-05
	PRJNA726817	SRR14385522	Snow in Mt. Tateyama	Japan	SAMN18962895 (7TAs1E-1)	58455	12163	18S rRNA	0	0	0
	PRJNA726817	SRR14385523	Snow in Mt. Tateyama	Japan	SAMN18962894 (7TAs1C-3)	73342	18619	18S rRNA	0	0	0
	PRJNA726817	SRR14385524	Snow in Mt. Tateyama	Japan	SAMN18962893 (7TAs1C-2)	59637	14162	18S rRNA	15	99.5	0.000251522
	PRJNA726817	SRR14385525	Snow in Mt. Tateyama	Japan	SAMN18962892 (7TAs1C-1)	70181	19364	18S rRNA	2	99.5	2.84977e-05
	PRJNA726817	SRR14385526	Snow in Mt. Tateyama	Japan	SAMN18962891 (6TAs5-2r)	55191	18901	18S rRNA	5	99.5	9.05945e-05
	PRJNA726817	SRR14385527	Snow in Mt. Tateyama	Japan	SAMN18962890 (6TAs4-3)	81638	20118	18S rRNA	25	99.5	0.00030623
	PRJNA726817	SRR14385528	Snow in Mt. Tateyama	Japan	SAMN18962889 (6TAs4-2)	67836	18965	18S rRNA	1	99.5	1.47414e-05
	PRJNA726817	SRR14385529	Snow in Mt. Tateyama	Japan	SAMN18962888 (6TAs4-1)	52091	16643	18S rRNA	4	99.5	7.67887e-05
	PRJNA726817	SRR14385530	Snow in Mt. Tateyama	Japan	SAMN18962887 (6TAs3-3)	95668	27384	18S rRNA	80	99.5-100	0.000836225
	PRJNA726817	SRR14385531	Snow in Mt. Tateyama	Japan	SAMN18962869 (16TAs4-2)	104039	91327	18S rRNA	105	99.5	0.00100924
	PRJNA726817	SRR14385532	Snow in Mt. Tateyama	Japan	SAMN18962886 (6TAs2-3)	77728	24752	18S rRNA	0	0	0
	PRJNA726817	SRR14385533	Snow in Mt. Tateyama	Japan	SAMN18962885 (6TAs1W-4)	89714	25762	18S rRNA	0	0	0
	PRJNA726817	SRR14385534	Snow in Mt. Tateyama	Japan	SAMN18962884 (6TAs1W-2)	73762	20482	18S rRNA	0	0	0
	PRJNA726817	SRR14385535	Snow in Mt. Tateyama	Japan	SAMN18962883 (6TAs1E-4)	62923	16423	18S rRNA	0	0	0
	PRJNA726817	SRR14385536	Snow in Mt. Tateyama	Japan	SAMN18962882 (6TAs1E-3)	83764	25698	18S rRNA	0	0	0
	PRJNA726817	SRR14385537	Snow in Mt. Tateyama	Japan	SAMN18962881 (6TAs1E-2)	86077	29945	18S rRNA	0	0	0
	PRJNA726817	SRR14385538	Snow in Mt. Tateyama	Japan	SAMN18962880 (6TAs1E-1)	64794	21417	18S rRNA	0	0	0
	PRJNA726817	SRR14385539	Snow in Mt. Tateyama	Japan	SAMN18962879 (6TAs1C-3)	74082	24161	18S rRNA	0	0	0
	PRJNA726817	SRR14385540	Snow in Mt. Tateyama	Japan	SAMN18962878 (6TAs1C-2)	90553	23748	18S rRNA	3	99.5	3.31298e-05
	PRJNA726817	SRR14385541	Snow in Mt. Tateyama	Japan	SAMN18962877 (6TAs1C-1)	109262	32217	18S rRNA	0	0	0
	PRJNA726817	SRR14385542	Snow in Mt. Tateyama	Japan	SAMN18962868 (16TAs2-4)	89501	79913	18S rRNA	0	0	0
	PRJNA726817	SRR14385543	Snow in Mt. Tateyama	Japan	SAMN18962867 (16TAs2-3)	235868	206002	18S rRNA	479	99.5	0.0020308
Yakimovich et al. 2020	PRJEB34539	ERR3545915	North America	Canada	BRE18-01	303027	257898	18S rRNA	0	0	0
	PRJEB34539	ERR3545916	North America	Canada	BRE18-02x	458257	387217	18S rRNA	0	0	0
	PRJEB34539	ERR3545917	North America	Canada	BRE18-10	316395	265704	18S rRNA	0	0	0
	PRJEB34539	ERR3545918	North America	Canada	BRE18-19	415755	360192	18S rRNA	0	0	0
	PRJEB34539	ERR3545919	North America	Canada	BRE18-Ro	1062	932	18S rRNA	0	0	0
	PRJEB34539	ERR3545920	North America	Canada	FRO18-09	139084	134518	18S rRNA	0	0	0
	PRJEB34539	ERR3545921	North America	Canada	GAR18-01	383540	321029	18S rRNA	2	99.6	6e-06
	PRJEB34539	ERR3545922	North America	Canada	GAR18-02	421942	370602	18S rRNA	0	0	0
	PRJEB34539	ERR3545923	North America	Canada	GAR18-01.2	142514	134815	18S rRNA	0	0	0
	PRJEB34539	ERR3545924	North America	Canada	GAR18-04	58896	56416	18S rRNA	0	0	0
	PRJEB34539	ERR3545925	North America	Canada	HOL18-13	151396	145125	18S rRNA	0	0	0
	PRJEB34539	ERR3545926	North America	Canada	HOL18-18	134402	126223	18S rRNA	0	0	0
	PRJEB34539	ERR3545927	North America	Canada	Hol18-21	406263	326633	18S rRNA	0	0	0
	PRJEB34539	ERR3545928	North America	Canada	Hol18-25a	133688	126870	18S rRNA	0	0	0
	PRJEB34539	ERR3545929	North America	Canada	Hol18-25b	141720	131937	18S rRNA	0	0	0
	PRJEB34539	ERR3545930	North America	Canada	Hol18-39d	351098	306694	18S rRNA	0	0	0
	PRJEB34539	ERR3545931	North America	Canada	Hol18-40	156340	149211	18S rRNA	0	0	0
	PRJEB34539	ERR3545932	North America	Canada	Hol18-42	380527	322957	18S rRNA	1	99.6	2.62793e-06
	PRJEB34539	ERR3545933	North America	Canada	Hol18-42b	370836	315878	18S rRNA	0	0	0
	PRJEB34539	ERR3545934	North America	Canada	Hol18-47	367594	315387	18S rRNA	0	0	0
	PRJEB34539	ERR3545935	North America	Canada	Hol18-49	131107	119249	18S rRNA	0	0	0
	PRJEB34539	ERR3545936	North America	Canada	Hol18-52	98330	94108	18S rRNA	0	0	0
	PRJEB34539	ERR3545937	North America	Canada	Hol18-59	180264	169928	18S rRNA	0	0	0
	PRJEB34539	ERR3545938	North America	Canada	LIB18-01	1251	898	18S rRNA	0	0	0
	PRJEB34539	ERR3545939	North America	Canada	NES18-01	328910	286453	18S rRNA	0	0	0
	PRJEB34539	ERR3545940	North America	Canada	Nes18-02	169903	162507	18S rRNA	0	0	0
Terashima et al. 2017	PRJNA384269	SRR5482949	Asia	Japan	Green snow B2, Asahidake, Hokkaido	107590	-	18S rRNA	0	0	0
	PRJNA384269	SRR5482950	Asia	Japan	Red snow B2, Asahidake, Hokkaido	108765	-	18S rRNA	31	99.41	0.03%
	PRJNA384269	SRR5482951	Asia	Japan	Red snow A2, Asahidake, Hokkaido	110702	-	18S rRNA	26	99.41-99.70	0.02%
	PRJNA384269	SRR5482952	Asia	Japan	Red snow A1, Asahidake, Hokkaido	111509	-	18S rRNA	14	99.41-99.70	0.01%
References
Brown, S.P., Olson, B.J.S.C., and Jumpponen, A. 2015. Fungi and algae co-occur in snow: an issue of shared habitat or algal facilitation of heterotrophs? Arct Antarct Alpine Res 47: 729-749.
Lutz, S., Anesio, A.M., Edwards, A., and Benning, L.G. 2015a. Microbial diversity on Icelandic glaciers and ice caps. Front Microbiol 6: 307.
Lutz, S., Anesio, A.M., Field, K., and Benning, L.G. 2015b. Integrated 'omics', targeted metabolite and single-cell analyses of arctic snow algae functionality and adaptability. Front Microbiol 6: 1323.
Lutz, S., Anesio, A.M., Raiswell, R., Edwards, A., Newton, R.J., Gill, F., and Bennings, L.G. 2016. The biogeography of red snow microbiomes and their role in melting arctic glaciers. Nat Commun 7: 11968.
Lutz, S., Anesio, A.M., Edwards, A., and Benning, L.G. 2017. Linking microbial diversity and functionality of arctic glacial surface habitats. Environ Microbiol 19: 551-565.
Lutz, S., Procházková, L., Benning, L.G., Nedbalová, L., and Remias, D. (2019) Evaluating amplicon high-throughput sequencing data of microalgae living in melting snow: improvements and limitations. Fottea, Olomouc 19: 115-131.
Nakashima, T., Uetake, J., Segawa, T., Procházková, L., Tsushima, A., Takeuchi, N. 2021. Spatial and temporal variations in pigment and species compositions of snow algae on Mt. Tateyama in Toyama prefecture, Japan. Front Plant Sci 12: 689119.
Terashima, M., Umezawa, K., Mori, S., Kojima, H., and Fukui, M. (2017) Microbial community analysis of colored snow from an alpine snowfield in Northern Japan reveals the prevalence of Betaproteobacteria with snow algae. Front Microbiol 8: 1481.
Yakimovich, K.M., Engstrom, C.B., Quarmby, L.M. 2020. Alpine snow algae microbiome diversity in the coast range of British Columbia. Front Microbiol 11: 1721.
